# Supplementary material for: Study of Prescription-Indication of Outpatient Systemic Anti-Fungals in a Colombian Population. A Cross-Sectional Study
Source: Antibiotics (Basel). 2022 Dec 13;11(12):1805. doi: 10.3390/antibiotics11121805 (PMC9774786; doi:10.3390/antibiotics11121805)
Supplement: Supplementary file 1 [file antibiotics-11-01805-s001.zip]

Archive with 1 entries (1 files):
- antibiotics-2019763-supplementary.pdf
